# Supplementary material for: The larvae of the European species of genus Apataniana Mosely, 1936 (Trichoptera, Apataniidae): descriptions, key and ecology
Source: Zookeys. 2016 May 4;(586):121–34. doi: 10.3897/zookeys.586.7758 (PMC4857032; doi:10.3897/zookeys.586.7758)
Supplement: XML Treatment for Apataniana hellenica [file zookeys.586.7758-treatment2.xml]

<!DOCTYPE tp:taxon-treatment
  PUBLIC "-//TaxonX//DTD Taxonomic Treatment Publishing DTD v0 20100105//EN" "tax-treatment-NSO.dtd">
<tp:taxon-treatment xmlns:tp="http://www.plazi.org/taxpub"><tp:treatment-meta><kwd-group><label>Taxon classification</label><kwd><named-content content-type="kingdom">Animalia</named-content></kwd><kwd><named-content content-type="order">Trichoptera</named-content></kwd><kwd><named-content content-type="family">Apataniidae</named-content></kwd></kwd-group><mixed-citation publication-type="journal"><person-group><name><surname>Waringer</surname><given-names>Johann</given-names></name><name><surname>Malicky</surname><given-names>Hans</given-names></name></person-group><article-title>The larvae of the European species of genus <italic><tp:taxon-name><tp:taxon-name-part taxon-name-part-type="genus">Apataniana</tp:taxon-name-part></tp:taxon-name></italic> Mosely, 1936 (<tp:taxon-name><tp:taxon-name-part taxon-name-part-type="order">Trichoptera</tp:taxon-name-part></tp:taxon-name>, <tp:taxon-name><tp:taxon-name-part taxon-name-part-type="family">Apataniidae</tp:taxon-name-part></tp:taxon-name>): descriptions, key and ecology</article-title><source>Zookeys</source><day>4</day><month>5</month><year>2016</year><volume>2016</volume><issue>586</issue><fpage>121</fpage><lpage>134</lpage><pub-id pub-id-type="doi">10.3897/zookeys.586.7758</pub-id></mixed-citation></tp:treatment-meta><tp:nomenclature><tp:taxon-name>
            <tp:taxon-name-part taxon-name-part-type="genus">Apataniana</tp:taxon-name-part>
            <tp:taxon-name-part taxon-name-part-type="species">hellenica</tp:taxon-name-part>
          </tp:taxon-name><tp:taxon-authority>Malicky, 1987</tp:taxon-authority></tp:nomenclature><tp:treatment-sec sec-type="Description of the 5th instar larva"><title>Description of the 5th instar larva</title><p>(all morphological characters identical to those of <italic><tp:taxon-name><tp:taxon-name-part taxon-name-part-type="genus">Apataniana</tp:taxon-name-part> <tp:taxon-name-part taxon-name-part-type="species">stropones</tp:taxon-name-part></tp:taxon-name></italic> except as noted below). <bold>Diagnosis.</bold> Setal transversal band at 1st abdominal dorsum interrupted at center; central submentum parallel-sided.</p><p>
            <bold>Biometry.</bold> Body length of 5th instar larvae ranging from 6.4 to 6.9 mm, head width from 0.76 to 0.83 mm (n= 3).</p><p>
            <bold>Head.</bold> Head reddish brown with paler, wedge-shaped areas from eyes to mandible bases and around anterior border of head capsule (Fig. <xref ref-type="fig" rid="F3">15</xref>). Labrum medium to dark brown. Submentum narrower than in <italic><tp:taxon-name><tp:taxon-name-part taxon-name-part-type="genus">Apataniana</tp:taxon-name-part> <tp:taxon-name-part taxon-name-part-type="species">stropones</tp:taxon-name-part></tp:taxon-name></italic>, wedge-shaped, parallel-sided at center (Fig. <xref ref-type="fig" rid="F3">16</xref>); light to yellowish brown, with dark brown anterior, broadened section and medium brown posterior tip.</p><p>
            <bold>Thorax.</bold> Pronotum dark brown. Pentangular prosternite with medium brown transverse band; lateral sclerites indistinct. Mesonotum medium brown, posterolateral corners black (Fig. <xref ref-type="fig" rid="F4">19</xref>). Lateral sclerites with anterior groups of 10–20 setae per sclerite; anterior and posterior metanotal sclerites completely lacking and replaced by <!--PageBreak--><!--PageBreak-->groups of setae: 10–28 at each anterior and 10–15 at each posterior metanotal position (Fig. <xref ref-type="fig" rid="F3">17</xref>). Mid tarsal claw shorter than half tarsal length (Fig. <xref ref-type="fig" rid="F3">18</xref>).</p><p>
            <bold>Abdomen.</bold> Setal transversal band at 1st abdominal dorsum interrupted at center, consisting of 30–40 setae (Fig. <xref ref-type="fig" rid="F3">17</xref>); setal group dorsal of lateral protuberance with 4–7 setae each. Ventral section of lateral protuberances and 1st abdominal sternum with continuous field of setae with basal sclerites minute and inconspicuous; total setal number is 120–140.</p><p>Dorsal gills present at 3rd segment (postsegmental position), ventral gills ranging from 2nd (postsegmental) to 6th segment (postsegmental). Lateral gills lacking.</p><p>
            <bold>Case.</bold> Fifth instar larval case 8.3<sup>_</sup>8.7 mm long (n= 3), curved, tapering posteriorly (width at anterior opening 2.5–4.9 mm and at posterior opening 1.5–1.8 mm).</p></tp:treatment-sec><tp:treatment-sec><!--Section generated to contain objects referenced in tp:taxon-treatment.--><fig id="F3" position="float" orientation="portrait"><label>Figures 12–18.</label><caption><p>
          <bold>12–14</bold> <italic><tp:taxon-name><tp:taxon-name-part taxon-name-part-type="genus">Apataniana</tp:taxon-name-part> <tp:taxon-name-part taxon-name-part-type="species">stropones</tp:taxon-name-part></tp:taxon-name></italic> <xref ref-type="bibr" rid="B7">Malicky 1993</xref>, 5th instar larva. <bold>12</bold> Mid tarsus and claw, anterior face <bold>13</bold> Tip of abdomen, right lateral view <bold>14</bold> Ninth abdominal dorsum, dorsal view <bold>15–18</bold> <italic><tp:taxon-name><tp:taxon-name-part taxon-name-part-type="genus">Apataniana</tp:taxon-name-part> <tp:taxon-name-part taxon-name-part-type="species">hellenica</tp:taxon-name-part></tp:taxon-name></italic> <xref ref-type="bibr" rid="B4">Malicky 1987</xref>, 5th instar larva. <bold>15</bold> Head, right lateral view <bold>16</bold> Submentum <bold>17</bold> Metathorax and anterior abdominal segments, dorsal view <bold>18</bold> Mid tarsus and claw, anterior face. Scale bars: 0.5 mm (except Figs <bold>12</bold>, <bold>16</bold>, <bold>18</bold>: 0.25 mm and Figs <bold>13</bold>, <bold>17</bold>: 1 mm).</p></caption><graphic xmlns:xlink="http://www.w3.org/1999/xlink" xlink:href="zookeys-586-121-g003.jpg" position="float" orientation="portrait" xlink:type="simple" id="oo_87468.jpg"/></fig><fig id="F4" position="float" orientation="portrait"><label>Figures 19–26.</label><caption><p>
          <bold>19–21</bold> <italic><tp:taxon-name><tp:taxon-name-part taxon-name-part-type="genus">Apataniana</tp:taxon-name-part> <tp:taxon-name-part taxon-name-part-type="species">hellenica</tp:taxon-name-part></tp:taxon-name></italic> <xref ref-type="bibr" rid="B4">Malicky 1987</xref>, 5th instar larva. <bold>19</bold> Left mesonotum, dorsal view <bold>20</bold> Anterior abdominal segments, right lateral view (dotted oval: forked lamellae) <bold>21</bold> Detail of forked lamellae situated dorsal of lateral fringe <bold>22–26.</bold> <italic><tp:taxon-name><tp:taxon-name-part taxon-name-part-type="genus">Apataniana</tp:taxon-name-part> <tp:taxon-name-part taxon-name-part-type="species">vardusia</tp:taxon-name-part></tp:taxon-name></italic> <xref ref-type="bibr" rid="B5">Malicky 1992</xref>, 5th instar larva. <bold>22</bold> Head, frontal view <bold>23</bold> Submentum <bold>24</bold> Left mesonotum, dorsal view <bold>25</bold> Metathorax and anterior abdominal segments, dorsal view <bold>26</bold> Mid tarsus and claw, anterior face. Scale bars: 0.5 mm (except Figs <bold>20</bold>, <bold>25</bold>: 1 mm and Figs <bold>23</bold>, <bold>26</bold>: 0.25 mm).</p></caption><graphic xmlns:xlink="http://www.w3.org/1999/xlink" xlink:href="zookeys-586-121-g004.jpg" position="float" orientation="portrait" xlink:type="simple" id="oo_87469.jpg"/></fig></tp:treatment-sec><ref-list><ref id="B7"><mixed-citation xmlns:xlink="http://www.w3.org/1999/xlink" xlink:type="simple">
          <person-group><name name-style="western"><surname>Malicky</surname><given-names>H</given-names></name></person-group> (<year>1993</year>) <article-title>Eine dritte <italic><tp:taxon-name><tp:taxon-name-part taxon-name-part-type="genus">Apataniana</tp:taxon-name-part></tp:taxon-name></italic> aus Griechenland.</article-title> <source>Entomologische Zeitschrift</source> <volume>103</volume>: <fpage>352</fpage>–<lpage>356</lpage>.</mixed-citation></ref><ref id="B4"><mixed-citation xmlns:xlink="http://www.w3.org/1999/xlink" xlink:type="simple">
          <person-group><name name-style="western"><surname>Malicky</surname><given-names>H</given-names></name></person-group> (<year>1987</year>) <article-title>The first European <italic><tp:taxon-name><tp:taxon-name-part taxon-name-part-type="genus">Apataniana</tp:taxon-name-part></tp:taxon-name></italic> (<tp:taxon-name><tp:taxon-name-part taxon-name-part-type="order">Trichoptera</tp:taxon-name-part></tp:taxon-name>, <tp:taxon-name><tp:taxon-name-part taxon-name-part-type="family">Limnephilidae</tp:taxon-name-part></tp:taxon-name>): <italic><tp:taxon-name><tp:taxon-name-part taxon-name-part-type="genus">Apataniana</tp:taxon-name-part> <tp:taxon-name-part taxon-name-part-type="species">hellenica</tp:taxon-name-part></tp:taxon-name></italic> sp. n., from Greece.</article-title> <source>Aquatic Insects</source> <volume>9</volume>: <lpage>210</lpage>. doi: <ext-link xlink:type="simple" ext-link-type="doi" xlink:href="10.1080/01650428709361298">10.1080/01650428709361298</ext-link></mixed-citation></ref><ref id="B5"><mixed-citation xmlns:xlink="http://www.w3.org/1999/xlink" xlink:type="simple">
          <person-group><name name-style="western"><surname>Malicky</surname><given-names>H</given-names></name></person-group> (<year>1992</year>) <article-title>Vier neue griechische Köcherfliegen (<tp:taxon-name><tp:taxon-name-part taxon-name-part-type="order">Trichoptera</tp:taxon-name-part></tp:taxon-name>).</article-title> <source>Entomologische Zeitschrift</source> <volume>102</volume>: <fpage>40</fpage>–<lpage>45</lpage>.</mixed-citation></ref></ref-list></tp:taxon-treatment>
