# Supplementary material for: The larvae of the European species of genus Apataniana Mosely, 1936 (Trichoptera, Apataniidae): descriptions, key and ecology
Source: Zookeys. 2016 May 4;(586):121–34. doi: 10.3897/zookeys.586.7758 (PMC4857032; doi:10.3897/zookeys.586.7758)
Supplement: XML Treatment for Apataniana vardusia [file zookeys.586.7758-treatment3.xml]

<!DOCTYPE tp:taxon-treatment
  PUBLIC "-//TaxonX//DTD Taxonomic Treatment Publishing DTD v0 20100105//EN" "tax-treatment-NSO.dtd">
<tp:taxon-treatment xmlns:tp="http://www.plazi.org/taxpub"><tp:treatment-meta><kwd-group><label>Taxon classification</label><kwd><named-content content-type="kingdom">Animalia</named-content></kwd><kwd><named-content content-type="order">Trichoptera</named-content></kwd><kwd><named-content content-type="family">Apataniidae</named-content></kwd></kwd-group><mixed-citation publication-type="journal"><person-group><name><surname>Waringer</surname><given-names>Johann</given-names></name><name><surname>Malicky</surname><given-names>Hans</given-names></name></person-group><article-title>The larvae of the European species of genus <italic><tp:taxon-name><tp:taxon-name-part taxon-name-part-type="genus">Apataniana</tp:taxon-name-part></tp:taxon-name></italic> Mosely, 1936 (<tp:taxon-name><tp:taxon-name-part taxon-name-part-type="order">Trichoptera</tp:taxon-name-part></tp:taxon-name>, <tp:taxon-name><tp:taxon-name-part taxon-name-part-type="family">Apataniidae</tp:taxon-name-part></tp:taxon-name>): descriptions, key and ecology</article-title><source>Zookeys</source><day>4</day><month>5</month><year>2016</year><volume>2016</volume><issue>586</issue><fpage>121</fpage><lpage>134</lpage><pub-id pub-id-type="doi">10.3897/zookeys.586.7758</pub-id></mixed-citation></tp:treatment-meta><tp:nomenclature><tp:taxon-name>
            <tp:taxon-name-part taxon-name-part-type="genus">Apataniana</tp:taxon-name-part>
            <tp:taxon-name-part taxon-name-part-type="species">vardusia</tp:taxon-name-part>
          </tp:taxon-name><tp:taxon-authority>Malicky, 1992</tp:taxon-authority></tp:nomenclature><tp:treatment-sec sec-type="Description of the 5th instar larva"><title>Description of the 5th instar larva</title><p>(all morphological characters identical to those of <italic><tp:taxon-name><tp:taxon-name-part taxon-name-part-type="genus">Apataniana</tp:taxon-name-part> <tp:taxon-name-part taxon-name-part-type="species">stropones</tp:taxon-name-part></tp:taxon-name></italic> except as noted below). <bold>Diagnosis.</bold> Setal transversal band at 1st abdominal dorsum interrupted at center; 2nd tarsal claw longer than half tarsal length; central submentum parallel-sided.</p><p>
            <bold>Biometry.</bold> Body length of 5th instar larvae ranging from 4.4 to 5.3 mm, head width from 0.70 to 0.73 mm (n= 3).</p><p>
            <bold>Head.</bold> Head medium brown (Fig. <xref ref-type="fig" rid="F4">22</xref>). Submentum narrower than in <italic><tp:taxon-name><tp:taxon-name-part taxon-name-part-type="genus">Apataniana</tp:taxon-name-part> <tp:taxon-name-part taxon-name-part-type="species">stropones</tp:taxon-name-part></tp:taxon-name></italic>, wedge-shaped, parallel-sided at center (Fig. <xref ref-type="fig" rid="F4">23</xref>); light to yellowish brown, with medium brown anterior, broadened section and pale posterior tip. Postgenal suture approximately 30% of apotome length (Fig. <xref ref-type="fig" rid="F4">23</xref>).</p><p>
            <bold>Thorax.</bold> Pronotal surface medium brown, with pale, small, roundish muscle attachment spots. In addition to dense cover of pale, translucent, tapering setae with flexuous tips 20–30 longer setae present on each pronotal half. Pentangular prosternite pale, with medium brown posterior transverse band; lateral sclerites indistinct. Mesonotum medium brown, posterolateral corners black; near anteromedian corner of this black spot with ear-like porus (Fig. <xref ref-type="fig" rid="F4">24</xref>). Lateral sclerites with anterior groups of approximately 10 setae per sclerite; anterior and posterior metanotal sclerites completely lacking and replaced by groups of setae: 5–10 at each anterior and 5–10 at each posterior metanotal position (Fig. <xref ref-type="fig" rid="F4">25</xref>). Mid tarsal claw longer than half tarsal length (Fig. <xref ref-type="fig" rid="F4">26</xref>).</p><p>
            <bold>Abdomen.</bold> Setal transversal band at 1st abdominal dorsum interrupted at center, consisting of 30–40 setae (Fig. <xref ref-type="fig" rid="F4">25</xref>); setal group dorsal of lateral protuberance with 4–7 setae each. Ventral section of lateral protuberances and 1st abdominal sternum with continuous field of setae with basal sclerites minute and inconspicuous; total setal number is 110–120. 8th abdominal dorsum with 18–20 posterodorsal setae. Light brown sclerite on 9th abdominal segment with 22–34 setae, 6 long and the remainder short to medium in length.</p><p>
            <bold>Case.</bold> Fifth instar larval case 6.3–6.4 mm long (n= 3), curved, tapering posteriorly (width at anterior opening 2.4–2.5 mm and at posterior opening 1.3–1.4 mm).</p><!--PageBreak--><!--PageBreak--></tp:treatment-sec><tp:treatment-sec><!--Section generated to contain objects referenced in tp:taxon-treatment.--><fig id="F4" position="float" orientation="portrait"><label>Figures 19–26.</label><caption><p>
          <bold>19–21</bold> <italic><tp:taxon-name><tp:taxon-name-part taxon-name-part-type="genus">Apataniana</tp:taxon-name-part> <tp:taxon-name-part taxon-name-part-type="species">hellenica</tp:taxon-name-part></tp:taxon-name></italic> <xref ref-type="bibr" rid="B4">Malicky 1987</xref>, 5th instar larva. <bold>19</bold> Left mesonotum, dorsal view <bold>20</bold> Anterior abdominal segments, right lateral view (dotted oval: forked lamellae) <bold>21</bold> Detail of forked lamellae situated dorsal of lateral fringe <bold>22–26.</bold> <italic><tp:taxon-name><tp:taxon-name-part taxon-name-part-type="genus">Apataniana</tp:taxon-name-part> <tp:taxon-name-part taxon-name-part-type="species">vardusia</tp:taxon-name-part></tp:taxon-name></italic> <xref ref-type="bibr" rid="B5">Malicky 1992</xref>, 5th instar larva. <bold>22</bold> Head, frontal view <bold>23</bold> Submentum <bold>24</bold> Left mesonotum, dorsal view <bold>25</bold> Metathorax and anterior abdominal segments, dorsal view <bold>26</bold> Mid tarsus and claw, anterior face. Scale bars: 0.5 mm (except Figs <bold>20</bold>, <bold>25</bold>: 1 mm and Figs <bold>23</bold>, <bold>26</bold>: 0.25 mm).</p></caption><graphic xmlns:xlink="http://www.w3.org/1999/xlink" xlink:href="zookeys-586-121-g004.jpg" position="float" orientation="portrait" xlink:type="simple" id="oo_87469.jpg"/></fig></tp:treatment-sec><ref-list><ref id="B4"><mixed-citation xmlns:xlink="http://www.w3.org/1999/xlink" xlink:type="simple">
          <person-group><name name-style="western"><surname>Malicky</surname><given-names>H</given-names></name></person-group> (<year>1987</year>) <article-title>The first European <italic><tp:taxon-name><tp:taxon-name-part taxon-name-part-type="genus">Apataniana</tp:taxon-name-part></tp:taxon-name></italic> (<tp:taxon-name><tp:taxon-name-part taxon-name-part-type="order">Trichoptera</tp:taxon-name-part></tp:taxon-name>, <tp:taxon-name><tp:taxon-name-part taxon-name-part-type="family">Limnephilidae</tp:taxon-name-part></tp:taxon-name>): <italic><tp:taxon-name><tp:taxon-name-part taxon-name-part-type="genus">Apataniana</tp:taxon-name-part> <tp:taxon-name-part taxon-name-part-type="species">hellenica</tp:taxon-name-part></tp:taxon-name></italic> sp. n., from Greece.</article-title> <source>Aquatic Insects</source> <volume>9</volume>: <lpage>210</lpage>. doi: <ext-link xlink:type="simple" ext-link-type="doi" xlink:href="10.1080/01650428709361298">10.1080/01650428709361298</ext-link></mixed-citation></ref><ref id="B5"><mixed-citation xmlns:xlink="http://www.w3.org/1999/xlink" xlink:type="simple">
          <person-group><name name-style="western"><surname>Malicky</surname><given-names>H</given-names></name></person-group> (<year>1992</year>) <article-title>Vier neue griechische Köcherfliegen (<tp:taxon-name><tp:taxon-name-part taxon-name-part-type="order">Trichoptera</tp:taxon-name-part></tp:taxon-name>).</article-title> <source>Entomologische Zeitschrift</source> <volume>102</volume>: <fpage>40</fpage>–<lpage>45</lpage>.</mixed-citation></ref></ref-list></tp:taxon-treatment>
